# Supplementary material for: Interaction and Redox Chemistry between Iron, Dopamine, and Alpha-Synuclein C-Terminal Peptides
Source: Antioxidants (Basel). 2023 Mar 24;12(4):791. doi: 10.3390/antiox12040791 (PMC10135331; doi:10.3390/antiox12040791)
Supplement: Supplementary file 1 [file antioxidants-12-00791-s001.zip]

Archive with 1 entries (1 files):
- antioxidants-2276188-supplementary.pdf
